# Supplementary material for: Impact of Supplemented Nutrition on Semen Quality, Epigenetic-Related Gene Expression, and Oxidative Status in Boars
Source: Animals (Basel). 2024 Nov 15;14(22):3297. doi: 10.3390/ani14223297 (PMC11591274; doi:10.3390/ani14223297)
Supplement: Supplementary file 1 [file animals-14-03297-s001.zip]

Archive with 1 entries (1 files):
- animals-3280495-supplementary.pdf
